# Supplementary material for: Serum metabolites reflecting gut microbiome alpha diversity predict type 2 diabetes
Source: Gut Microbes. 2020 Jun 24;11(6):1632–42. doi: 10.1080/19490976.2020.1778261 (PMC7524143; doi:10.1080/19490976.2020.1778261)
Supplement: Supplemental Material [file KGMI_A_1778261_SM0210.zip]

Archive with 3 entries (2 files):
- Supplementary information/
- Supplementary information/supplementarytext.docx
- Supplementary information/Tables S1S2.docx
